# Supplementary material for: Cytotoxic Effect of Rosmarinus officinalis Extract on Glioblastoma and Rhabdomyosarcoma Cell Lines
Source: Molecules. 2022 Sep 26;27(19):6348. doi: 10.3390/molecules27196348 (PMC9573533; doi:10.3390/molecules27196348)
Supplement: Supplementary file 1 [file molecules-27-06348-s001.zip]

Archive with 1 entries (1 files):
- molecules-1917437-supplementary.pdf
